# Supplementary material for: Mobile health behaviour change support system as independent treatment tool for obesity: a randomized controlled trial
Source: Int J Obes (Lond). 2023 Dec 7;48(3):376–83. doi: 10.1038/s41366-023-01426-x (PMC10896717; doi:10.1038/s41366-023-01426-x)
Supplement: Supplementary file 1 — Supplementary table [file 41366_2023_1426_MOESM1_ESM.xlsx]

## Sheet: Sheet1
Supplementary table 1. Changes in weight and in cardiovascular risk factors in the wait-list control group.
	Change after 12 months
Variables	Control (n=100)	P Valueᵃ	P Valueᵇ
Weight change (%)	-1.1 ± 4.5	0.016	0.192
Weight change categories
Weight loss ≥10%	0.05		0.197c
Weight loss ≥5-9.99%	0.09
Weight loss 0-4.99%	0.54
Weight gain	0.32
BMI (kg/m²)	-0.4 ± 1.6	0.016	0.16
Waist circumference (cm)	-1.3 ± 3.9	0.001	0.058
Systolic blood pressure (mmHg)	-1.3 ± 11.9	0.270	0.776
Diastolic blood pressure(mmHg)	-4.8 ± 6.8	< 0.001	0.177
Glucose (mmol/l)	0.03 ±1.4	0.814	0.919
HbA1c (mmol/mol)	-0.3 ± 7.4	0.645	0.897
HDL cholesterol (mmol/l)	0.03 ± 0.2	0.212	0.921
LDL cholesterol (mmol/l)	-0.1 ± 0.4	< 0.001	0.370
Total cholesterol (mmol/l)	-0.01 ± 0.5	0.855	0.702
Triglycerides (mmol/l)	-0.1 ± 0.8	0.149	0.563
AST (U/l)	0.4 ± 10.8	0.732	0.995
ALT (U/l)	-2.3 ± 16.1	0.161	0.423
Albumin (g/l)	-0.3 ± 2.4	0.278	0.412
Data are presented as mean ± standard deviation (SD). Statistically significant changes are in bold. ᵃwithin group, paired samples t-test; ᵇbetween groups, independent samples t-test; cbetween groups, Pearson Chi-Square Test. Intention-to-treat analysis was done by using baseline values for dropouts. mHBCSS: mobile health behavior change support system; BMI: body mass index; HbA1c: glycated hemog…
